# Supplementary material for: Could an Internet-Based Foot–Ankle Therapeutic Exercise Program Modify Clinical Outcomes and Gait Biomechanics in People with Diabetic Neuropathy? A Clinical Proof-of-Concept Study
Source: Sensors (Basel). 2022 Dec 7;22(24):9582. doi: 10.3390/s22249582 (PMC9781221; doi:10.3390/s22249582)
Supplement: Supplementary file 1 [file sensors-22-09582-s001.zip]

Archive with 1 entries (1 files):
- sensors-2014811-supplementary.pdf
